# Supplementary material for: Volatile Dimethyl Disulfide from Guava Plants Regulate Developmental Performance of Asian Citrus Psyllid through Activation of Defense Responses in Neighboring Orange Plants
Source: Int J Mol Sci. 2022 Sep 7;23(18):10271. doi: 10.3390/ijms231810271 (PMC9499464; doi:10.3390/ijms231810271)
Supplement: Supplementary file 1 [file ijms-23-10271-s001.zip]

Archive with 1 entries (1 files):
- ijms-1865907-supplementary.pdf
